# Supplementary material for: Plasma-Enhanced Atomic Layer Deposition of AlF3 Antireflective Coatings via Pulse-Time Control of Fluorine Radical Reactions
Source: Nanomaterials (Basel). 2025 Dec 29;16(1):43. doi: 10.3390/nano16010043 (PMC12788101; doi:10.3390/nano16010043)
Supplement: Supplementary file 1 [file nanomaterials-16-00043-s001.zip]

Archive with 1 entries (1 files):
- nanomaterials-4044264-supplementary.pdf
